# Supplementary material for: Machine-learning-guided recognition of α and β cells from label-free infrared micrographs of living human islets of Langerhans
Source: Sci Rep. 2024 Jun 20;14:14235. doi: 10.1038/s41598-024-65161-7 (PMC11190282; doi:10.1038/s41598-024-65161-7)
Supplement: Supplementary file 2 — Supplementary Information 2. [file 41598_2024_65161_MOESM2_ESM.xlsx]

## Sheet: Sheet1
Category	Name	description	type
Donor data	date	date of islet isolation from donor	int64
Donor data	islet	label identifying a single islet	string
Donor data	cell_type	cell identity	string
Donor data	cell_number	ROI label	int64
Experimental conditions	glucose	glucose concetration during image collection	string
Donor data	sex	Male (M) or Female (F)	string
Donor data	age	age of donor	float64
Donor data	BMI	Body Mass Index of donor	float64
Donor data	insulin_SI	Insulin stimulatory index	float64
Phasor	g_barycenter	g coordinate of phasor barycenter	float64
Phasor	s_barycenter	s coordinate of phasor barycenter	float64
Phasor	g_barycenter_std	standard deviation of g coordinate fo phasor barycenter	float64
Phasor	s_barycenter_std	standard deviation of s coordinate fo phasor barycenter	float64
Morphology	cell_area	area of single cell	float64
Morphology	cell_perimeter	perimeter of single cell	float64
Morphology	cell_circularity	cell circularity. It equals 1 for a circle, and it becomes lower the more the cell does not resemble a circle.	float64
Metabolism	oxphos_nolipo	bound/total NAD(P)H of lipofuscin-corrected cell	float64
Metabolism	oxphos	bound/total NAD(P)H of cell	float64
Lipofuscin	lipofuscin_area_rel	area of lipofuscin over total cell area	float64
Phasor	g_har2_barycenter	second harmonic component of g coordinate of phasor barycenter	float64
Phasor	s_har2_barycenter	second harmonic component of s coordinate of phasor barycenter	float64
Phasor	g_har2_barycenter_std	second harmonic component of standard deviation of g coordinate fo phasor barycenter	float64
Phasor	s_har2_barycenter_std	second harmonic component of standard deviation of s coordinate fo phasor barycenter	float64
Descriptive statistics	g_min	minimum value of g coordinate	float64
Descriptive statistics	g_max	maximum value of g coordinate	float64
Descriptive statistics	g_mean	mean value of g coordinate	float64
Descriptive statistics	g_mode	modal value of g coordinate	float64
Descriptive statistics	g_std	standard deviation of g coordinate	float64
Descriptive statistics	g_CV	coefficient of variation of g coordinate	float64
Descriptive statistics	g_25	g coordinate of 25th percentile	float64
Descriptive statistics	g_50	median of g coordinate	float64
Descriptive statistics	g_75	g coordinate of 75th percentile	float64
Descriptive statistics	g_99	g coordinate of 99th percentile	float64
Descriptive statistics	g_IQR	interquartile range of g coordinate	float64
Descriptive statistics	g_whisker_low	g coordinate of lower whisker of a boxplot	float64
Descriptive statistics	g_whisker_high	g coordinate of higher whisker of a boxplot	float64
Descriptive statistics	g_CI_67_min	minimum g coordinate of a confidence intervale which contains 67% of data (i.e. one standard deviation)	float64
Descriptive statistics	g_CI_67_max	maximum g coordinate of a confidence intervale which contains 67% of data (i.e. one standard deviation)	float64
Descriptive statistics	g_CI_95_min	minimum g coordinate of a confidence intervale which contains 95% of data (i.e. two standard deviations)	float64
Descriptive statistics	g_CI_95_max	maximum g coordinate of a confidence intervale which contains 95% of data (i.e. two standard deviations)	float64
Descriptive statistics	g_CI_99_min	minimum g coordinate of a confidence intervale which contains 99% of data	float64
Descriptive statistics	g_CI_99_max	maximum g coordinate of a confidence intervale which contains 99% of data	float64
Descriptive statistics	s_min	minimum value of s coordinate	float64
Descriptive statistics	s_max	maximum value of s coordinate	float64
Descriptive statistics	s_mean	mean value of s coordinate	float64
Descriptive statistics	s_mode	modal value of s coordinate	float64
Descriptive statistics	s_std	standard deviation of s coordinate	float64
Descriptive statistics	s_CV	coefficient of variation of s coordinate	float64
Descriptive statistics	s_25	s coordinate of 25th percentile	float64
Descriptive statistics	s_50	median of s coordinate	float64
Descriptive statistics	s_75	s coordinate of 75th percentile	float64
Descriptive statistics	s_99	s coordinate of 99th percentile	float64
Descriptive statistics	s_IQR	interquartile range of s coordinate	float64
Descriptive statistics	s_whisker_low	s coordinate of lower whisker of a boxplot	float64
Descriptive statistics	s_whisker_high	s coordinate of higher whisker of a boxplot	float64
Descriptive statistics	s_CI_67_min	minimum s coordinate of a confidence intervale which contains 67% of data (i.e. one standard deviation)	float64
Descriptive statistics	s_CI_67_max	maximum s coordinate of a confidence intervale which contains 67% of data (i.e. one standard deviation)	float64
Descriptive statistics	s_CI_95_min	minimum s coordinate of a confidence intervale which contains 95% of data (i.e. two standard deviations)	float64
Descriptive statistics	s_CI_95_max	maximum s coordinate of a confidence intervale which contains 95% of data (i.e. two standard deviations)	float64
Descriptive statistics	s_CI_99_min	minimum s coordinate of a confidence intervale which contains 99% of data	float64
Descriptive statistics	s_CI_99_max	maximum s coordinate of a confidence intervale which contains 99% of data	float64
Descriptive statistics	g_har2_min	minimum value of second harmonic component of g coordinate	float64
Descriptive statistics	g_har2_max	maximum value of second harmonic component of g coordinate	float64
Descriptive statistics	g_har2_mean	mean value of second harmonic component of g coordinate	float64
Descriptive statistics	g_har2_mode	modal value of second harmonic component of g coordinate	float64
Descriptive statistics	g_har2_std	standard deviation of second harmonic component of g coordinate	float64
Descriptive statistics	g_har2_CV	coefficient of variation of second harmonic component of g coordinate	float64
Descriptive statistics	g_har2_25	g coordinate of second harmonic component of 25th percentile	float64
Descriptive statistics	g_har2_50	median of second harmonic component of g coordinate	float64
Descriptive statistics	g_har2_75	second harmonic component of g coordinate of 75th percentile	float64
Descriptive statistics	g_har2_99	second harmonic component of g coordinate of 99th percentile	float64
Descriptive statistics	g_har2_IQR	interquartile range of second harmonic component of g coordinate	float64
Descriptive statistics	g_har2_whisker_low	second harmonic component of g coordinate of lower whisker of a boxplot	float64
Descriptive statistics	g_har2_whisker_high	second harmonic component of g coordinate of a boxplot	float64
Descriptive statistics	g_har2_CI_67_min	minimum second harmonic component of g coordinate of a confidence intervale which contains 67% of second harmonic component of data (i.e. one standard deviation)	float64
Descriptive statistics	g_har2_CI_67_max	maximum second harmonic component of g coordinate of a confidence intervale which contains 67% of second harmonic component of data (i.e. one standard deviation)	float64
Descriptive statistics	g_har2_CI_95_min	minimum second harmonic component of g coordinate of a confidence intervale which contains 95% of second harmonic component of data (i.e. two standard deviations)	float64
Descriptive statistics	g_har2_CI_95_max	maximum second harmonic component of g coordinate of a confidence intervale which contains 95% of second harmonic component of data (i.e. two standard deviations)	float64
Descriptive statistics	g_har2_CI_99_min	minimum second harmonic component of g coordinate of a confidence intervale which contains 99% of second harmonic component of data	float64
Descriptive statistics	g_har2_CI_99_max	maximum second harmonic component of g coordinate of a confidence intervale which contains 99% of second harmonic component of data	float64
Descriptive statistics	s_har2_min	minimum value of second harmonic component of s coordinate	float64
Descriptive statistics	s_har2_max	maximum value of second harmonic component of s coordinate	float64
Descriptive statistics	s_har2_mean	mean value of second harmonic component of s coordinate	float64
Descriptive statistics	s_har2_mode	modal value of second harmonic component of s coordinate	float64
Descriptive statistics	s_har2_std	standard deviation of second harmonic component of s coordinate	float64
Descriptive statistics	s_har2_CV	coefficient of variation of second harmonic component of s coordinate	float64
Descriptive statistics	s_har2_25	s coordinate of second harmonic component of 25th percentile	float64
Descriptive statistics	s_har2_50	median of second harmonic component of s coordinate	float64
Descriptive statistics	s_har2_75	second harmonic component of s coordinate of 75th percentile	float64
Descriptive statistics	s_har2_99	second harmonic component of s coordinate of 99th percentile	float64
Descriptive statistics	s_har2_IQR	interquartile range of second harmonic component of s coordinate	float64
Descriptive statistics	s_har2_whisker_low	second harmonic component of s coordinate of lower whisker of a boxplot	float64
Descriptive statistics	s_har2_whisker_high	second harmonic component of s coordinate of a boxplot	float64
Descriptive statistics	s_har2_CI_67_min	minimum second harmonic component of s coordinate of a confidence intervale which contains 67% of second harmonic component of data (i.e. one standard deviation)	float64
Descriptive statistics	s_har2_CI_67_max	maximum second harmonic component of s coordinate of a confidence intervale which contains 67% of second harmonic component of data (i.e. one standard deviation)	float64
Descriptive statistics	s_har2_CI_95_min	minimum second harmonic component of s coordinate of a confidence intervale which contains 95% of second harmonic component of data (i.e. two standard deviations)	float64
Descriptive statistics	s_har2_CI_95_max	maximum second harmonic component of s coordinate of a confidence intervale which contains 95% of second harmonic component of data (i.e. two standard deviations)	float64
Descriptive statistics	s_har2_CI_99_min	minimum second harmonic component of s coordinate of a confidence intervale which contains 99% of second harmonic component of data	float64
Descriptive statistics	s_har2_CI_99_max	maximum second harmonic component of s coordinate of a confidence intervale which contains 99% of second harmonic component of data	float64
Descriptive statistics	intensity_all_rel_min	minimum value of autofluorescence intensity normalized by its maximum value	float64
Descriptive statistics	intensity_all_rel_max	maximum value of autofluorescence intensity normalized by its maximum value	float64
Descriptive statistics	intensity_all_rel_mean	mean value of autofluorescence intensity normalized by its maximum value	float64
Descriptive statistics	intensity_all_rel_mode	modal value of autofluorescence intensity normalized by its maximum value	float64
Descriptive statistics	intensity_all_rel_std	standard deviation of autofluorescence intensity normalized by its maximum value	float64
Descriptive statistics	intensity_all_rel_CV	coefficient of variation of autofluorescence intensity normalized by its maximum value	float64
Descriptive statistics	intensity_all_rel_25	25th percentile of autofluorescence intensity normalized by its maximum value	float64
Descriptive statistics	intensity_all_rel_50	median of autofluorescence intensity normalized by its maximum value	float64
Descriptive statistics	intensity_all_rel_75	75th percentile of autofluorescence intensity normalized by its maximum value	float64
Descriptive statistics	intensity_all_rel_99	99th percentile of autofluorescence intensity normalized by its maximum value	float64
Descriptive statistics	intensity_all_rel_IQR	interquartile range of autofluorescence intensity normalized by its maximum value	float64
Descriptive statistics	intensity_all_rel_whisker_low	lower whisker of a boxplot for autofluorescence intensity normalized by its maximum value	float64
Descriptive statistics	intensity_all_rel_whisker_high	higher whisker of a boxplot for autofluorescence intensity normalized by its maximum value	float64
Descriptive statistics	intensity_all_rel_CI_67_min	minimum autofluorescence intensity normalized by its maximum value of a confidence intervale which contains 67% of data (i.e. one standard deviation)	float64
Descriptive statistics	intensity_all_rel_CI_67_max	maximum autofluorescence intensity normalized by its maximum value of a confidence intervale which contains 67% of data (i.e. one standard deviation)	float64
Descriptive statistics	intensity_all_rel_CI_95_min	minimum autofluorescence intensity normalized by its maximum value of a confidence intervale which contains 95% of data (i.e. two standard deviations)	float64
Descriptive statistics	intensity_all_rel_CI_95_max	maximum autofluorescence intensity normalized by its maximum value of a confidence intervale which contains 95% of data (i.e. two standard deviations)	float64
Descriptive statistics	intensity_all_rel_CI_99_min	minimum autofluorescence intensity normalized by its maximum value of a confidence intervale which contains 99% of data	float64
Descriptive statistics	intensity_all_rel_CI_99_max	maximum autofluorescence intensity normalized by its maximum value of a confidence intervale which contains 99% of data	float64
Descriptive statistics	intensity_cytoplasm_rel_min	minimum value of cytoplasm autofluorescence intensity normalized by its maximum value	float64
Descriptive statistics	intensity_cytoplasm_rel_max	maximum value of cytoplasm autofluorescence intensity normalized by its maximum value	float64
Descriptive statistics	intensity_cytoplasm_rel_mean	mean value of cytoplasm autofluorescence intensity normalized by its maximum value	float64
Descriptive statistics	intensity_cytoplasm_rel_mode	modal value of cytoplasm autofluorescence intensity normalized by its maximum value	float64
Descriptive statistics	intensity_cytoplasm_rel_std	standard deviation of cytoplasm autofluorescence intensity normalized by its maximum value	float64
Descriptive statistics	intensity_cytoplasm_rel_CV	coefficient of variation of cytoplasm autofluorescence intensity normalized by its maximum value	float64
Descriptive statistics	intensity_cytoplasm_rel_25	25th percentile of cytoplasm autofluorescence intensity normalized by its maximum value	float64
Descriptive statistics	intensity_cytoplasm_rel_50	median of cytoplasm autofluorescence intensity normalized by its maximum value	float64
Descriptive statistics	intensity_cytoplasm_rel_75	75th percentile of cytoplasm autofluorescence intensity normalized by its maximum value	float64
Descriptive statistics	intensity_cytoplasm_rel_99	99th percentile of cytoplasm autofluorescence intensity normalized by its maximum value	float64
Descriptive statistics	intensity_cytoplasm_rel_IQR	interquartile range of cytoplasm autofluorescence intensity normalized by its maximum value	float64
Descriptive statistics	intensity_cytoplasm_rel_whisker_low	lower whisker of a boxplot for cytoplasm autofluorescence intensity normalized by its maximum value	float64
Descriptive statistics	intensity_cytoplasm_rel_whisker_high	higher whisker of a boxplot for cytoplasm autofluorescence intensity normalized by its maximum value	float64
Descriptive statistics	intensity_cytoplasm_rel_CI_67_min	minimum cytoplasm autofluorescence intensity normalized by its maximum value of a confidence intervale which contains 67% of data (i.e. one standard deviation)	float64
Descriptive statistics	intensity_cytoplasm_rel_CI_67_max	maximum cytoplasm autofluorescence intensity normalized by its maximum value of a confidence intervale which contains 67% of data (i.e. one standard deviation)	float64
Descriptive statistics	intensity_cytoplasm_rel_CI_95_min	minimum cytoplasm autofluorescence intensity normalized by its maximum value of a confidence intervale which contains 95% of data (i.e. two standard deviations)	float64
Descriptive statistics	intensity_cytoplasm_rel_CI_95_max	maximum cytoplasm autofluorescence intensity normalized by its maximum value of a confidence intervale which contains 95% of data (i.e. two standard deviations)	float64
Descriptive statistics	intensity_cytoplasm_rel_CI_99_min	minimum cytoplasm autofluorescence intensity normalized by its maximum value of a confidence intervale which contains 99% of data	float64
Descriptive statistics	intensity_cytoplasm_rel_CI_99_max	maximum cytoplasm autofluorescence intensity normalized by its maximum value of a confidence intervale which contains 99% of data	float64
Descriptive statistics	intensity_lipofuscin_rel_min	minimum value of lipofuscin autofluorescence intensity normalized by its maximum value	float64
Descriptive statistics	intensity_lipofuscin_rel_max	maximum value of lipofuscin autofluorescence intensity normalized by its maximum value	float64
Descriptive statistics	intensity_lipofuscin_rel_mean	mean value of lipofuscin autofluorescence intensity normalized by its maximum value	float64
Descriptive statistics	intensity_lipofuscin_rel_mode	modal value of lipofuscin autofluorescence intensity normalized by its maximum value	float64
Descriptive statistics	intensity_lipofuscin_rel_std	standard deviation of lipofuscin autofluorescence intensity normalized by its maximum value	float64
Descriptive statistics	intensity_lipofuscin_rel_CV	coefficient of variation of lipofuscin autofluorescence intensity normalized by its maximum value	float64
Descriptive statistics	intensity_lipofuscin_rel_25	25th percentile of lipofuscin autofluorescence intensity normalized by its maximum value	float64
Descriptive statistics	intensity_lipofuscin_rel_50	median of lipofuscin autofluorescence intensity normalized by its maximum value	float64
Descriptive statistics	intensity_lipofuscin_rel_75	75th percentile of lipofuscin autofluorescence intensity normalized by its maximum value	float64
Descriptive statistics	intensity_lipofuscin_rel_99	99th percentile of lipofuscin autofluorescence intensity normalized by its maximum value	float64
Descriptive statistics	intensity_lipofuscin_rel_IQR	interquartile range of lipofuscin autofluorescence intensity normalized by its maximum value	float64
Descriptive statistics	intensity_lipofuscin_rel_whisker_low	lower whisker of a boxplot for lipofuscin autofluorescence intensity normalized by its maximum value	float64
Descriptive statistics	intensity_lipofuscin_rel_whisker_high	higher whisker of a boxplot for lipofuscin autofluorescence intensity normalized by its maximum value	float64
Descriptive statistics	intensity_lipofuscin_rel_CI_67_min	minimum lipofuscin autofluorescence intensity normalized by its maximum value of a confidence intervale which contains 67% of data (i.e. one standard deviation)	float64
Descriptive statistics	intensity_lipofuscin_rel_CI_67_max	maximum lipofuscin autofluorescence intensity normalized by its maximum value of a confidence intervale which contains 67% of data (i.e. one standard deviation)	float64
Descriptive statistics	intensity_lipofuscin_rel_CI_95_min	minimum lipofuscin autofluorescence intensity normalized by its maximum value of a confidence intervale which contains 95% of data (i.e. two standard deviations)	float64
Descriptive statistics	intensity_lipofuscin_rel_CI_95_max	maximum lipofuscin autofluorescence intensity normalized by its maximum value of a confidence intervale which contains 95% of data (i.e. two standard deviations)	float64
Descriptive statistics	intensity_lipofuscin_rel_CI_99_min	minimum lipofuscin autofluorescence intensity normalized by its maximum value of a confidence intervale which contains 99% of data	float64
Descriptive statistics	intensity_lipofuscin_rel_CI_99_max	maximum lipofuscin autofluorescence intensity normalized by its maximum value of a confidence intervale which contains 99% of data	float64

## Sheet: features
Column1	Column2	Column3	Column4	Column5	Column6	Column7	Column8	Column9	Column10	Column11	Column12	Column13	Column14	Column15	Column16	Column17	Column18	Column19	Column20	Column21	Column22	Column23	Column24	Column25	Column26	Column27	Column28	Column29	Column30	Column31	Column32	Column33	Column34	Column35	Column36	Column37	Column38	Column39	Column40	Column41	Column42	Column43	Column44	Column45	Column46	Column47	Column48	Column49	Column50
date	islet	cell_type	cell_number	glucose	sex	age	BMI	insulin_SI	g_barycenter	s_barycenter	g_barycenter_std	s_barycenter_std	cell_area	cell_perimeter	cell_circularity	oxphos_nolipo	oxphos	lipofuscin_area_rel	g_har2_barycenter	s_har2_barycenter	g_har2_barycenter_std	s_har2_barycenter_std	g_min	g_max	g_mean	g_mode	g_std	g_CV	g_25	g_50	g_75	g_99	g_IQR	g_whisker_low	g_whisker_high	g_CI_67_min	g_CI_67_max	g_CI_95_min	g_CI_95_max	g_CI_99_min	g_CI_99_max	s_min	s_max	s_mean	s_mode	s_std	s_CV	s_25	s_50
[truncated: 106 more columns]
